# Supplementary material for: DNA Polyelectrolyte Multilayer Coatings Are Antifouling and Promote Mammalian Cell Adhesion
Source: Materials (Basel). 2021 Aug 16;14(16):4596. doi: 10.3390/ma14164596 (PMC8400194; doi:10.3390/ma14164596)
Supplement: Supplementary file 1 [file materials-14-04596-s001.zip]

Archive with 1 entries (1 files):
- materials-1316814-supplementary.pdf
